# Supplementary material for: Metabolic Effects of New Glucose Transporter (GLUT-1) and Lactate Dehydrogenase-A (LDH-A) Inhibitors against Chemoresistant Malignant Mesothelioma
Source: Int J Mol Sci. 2023 Apr 24;24(9):7771. doi: 10.3390/ijms24097771 (PMC10177874; doi:10.3390/ijms24097771)
Supplement: Supplementary file 1 [file ijms-24-07771-s001.zip]

Archive with 1 entries (1 files):
- ijms-2344209-supplementary.pdf
